# Supplementary material for: Micronutrients, Vitamin D, and Inflammatory Biomarkers in COVID-19: A Systematic Review and Meta-analysis of Causal Inference Studies
Source: Nutr Rev. 2024 Oct 24;83(7):e1383–405. doi: 10.1093/nutrit/nuae152 (PMC12166185; doi:10.1093/nutrit/nuae152)
Supplement: nuae152_Supplementary_Data [file nuae152_supplementary_data.zip]

Archive with 4 entries (3 files):
- nuae152_Supplementary_Data/
- nuae152_Supplementary_Data/Alcala-Santiago et al._Suppl mat. 4.docx
- nuae152_Supplementary_Data/Alcalá-Santiago et al. Figures Nut Rev 4.docx
- nuae152_Supplementary_Data/PRISMA_2020_checklist_Final (1).docx
